# Supplementary material for: A preliminary world checklist of fern-mining insects
Source: Biodivers Data J. 2021 Mar 25;9:e62839. doi: 10.3897/BDJ.9.e62839 (PMC8016819; doi:10.3897/BDJ.9.e62839)
Supplement: Supplementary material 1 — The feeding mode and feeding plant organ of each fern miner [file bdj-09-e62839-s001.xlsx]

## Sheet: Sheet1
Miner family	Miner species	Feeding mode	Plant organ
Agromyzidae	Chromatomyia cheilanthus Garg	miner	leaf
Agromyzidae	Chromatomyia dorsata Hendel	miner	leaf
Agromyzidae	Chromatomyia dryoptericola Sasakawa	miner	leaf
Agromyzidae	Chromatomyia masumiae Sasakawa	miner	leaf
Agromyzidae	Chromatomyia scolopendri Robineau Desvoidy	miner	leaf
Agromyzidae	Liriomyza equiseti de Meijere	borer	stem
Agromyzidae	Liriomyza occipitalis Hendel	borer	stem
Agromyzidae	Liriomyza nordica Spencer	miner	stem
Agromyzidae	Liriomyza virgo Zetterstedt	miner	stem
Agromyzidae	Liriomyza virgula Frey	miner	branch/stem
Agromyzidae	Phytoliriomyza clara Melander	miner	leaf
Agromyzidae	Phytoliriomyza cyatheae Spencer	miner	leaf
Agromyzidae	Phytoliriomyza diplazii Sasakawa	unknown	unknown
Agromyzidae	Phytoliriomyza felti Malloch	miner	leaf
Agromyzidae	Phytoliriomyza flavopleura Watt	miner	leaf
Agromyzidae	Phytoliriomyza hilarella Zetterstedt	miner	leaf
Agromyzidae	Phytoliriomyza kuscheli Spencer	unknown	unknown
Agromyzidae	Phytoliriomyza pteridii Spencer	miner	leaf
Agromyzidae	Phytoliriomyza pulchella Spencer	miner	leaf
Agromyzidae	Phytoliriomyza sp 1	miner	leaf
Agromyzidae	Phytoliriomyza sp 2	miner	leaf
Agromyzidae	Phytoliriomyza tearohensis Spencer	miner	leaf
Agromyzidae	Tropicomyia angioptericola Shiao	miner	leaf
Agromyzidae	Tropicomyia polyphaga Spencer	unknown	unknown
Agromyzidae	Tropicomyia sp. 1	miner	leaf
Agromyzidae	Tropicomyia sp. 2	miner	leaf
Anthomyiidae	Chirosia albifrons Tiens	miner	leaf/costa
Anthomyiidae	Chirosia albitarsis Zetterstedt	borer	leaf/stem
Anthomyiidae	Chirosia asperistilata Suwa	miner	leaf
Anthomyiidae	Chirosia cinerosa Zetterstedt	borer	leaf
Anthomyiidae	Chirosia crassiseta Stein	borer	leaf/stem
Anthomyiidae	Chirosia filicis Huckett	miner	leaf
Anthomyiidae	Chirosia flavipennis Fallen	miner	leaf
Anthomyiidae	Chirosia gleniensis Huckett	miner	leaf
Anthomyiidae	Chirosia griseifrons Séguy	borer	leaf
Anthomyiidae	Chirosia grossicauda Strobl	borer	leaf
Anthomyiidae	Chirosia histricina Rondani	miner	leaf
Anthomyiidae	Chirosia montana Pokorny	miner	leaf
Anthomyiidae	Chirosia nigripes Bezzi	borer	leaf
Anthomyiidae	Chirosia pusillans Huckett	miner	leaf
Anthomyiidae	Chirosia spinosissima Malloch	miner	leaf
Anthomyiidae	Pegomya cedrica Huckett	miner	stem
Anthomyiidae	Pegomya disticha Griffiths	miner	stem
Anthomyiidae	Pegomya glabra Stein	miner	stem
Drosophilidae	Drosophila apicipuncta Hardy	miner	rachis
Drosophilidae	Drosophila diminuens Hardy	miner	rachis
Drosophilidae	Drosophila sadleria Bryan	miner	rachis
Drosophilidae	Scaptodrosophila notha Bock	miner	rachis
Drosophilidae	Scaptodrosophila sp.	miner	leaf
Chironomidae	Bryophaenocladius furcatus Kieffer	miner	prothalli
Pallopteridae	Temnosira czurhini Ozerov	miner/borer	leaf/stem
Crambidae	Albusambia elaphoglossumae Solis & Davis	miner	leaf
Crambidae	Eudonia zophoclaena Meyrick	miner	leaf
Crambidae	Scoparia illota Philpott	miner	leaf
Crambidae	Scoparia molifera Meyrick	miner	leaf
Crambidae	Siamusotima aranea Solis & Yen	borer	stem
Crambidae	Siamusotima disrupta Solis	borer	stem
Crambidae	Undulambia polystichalis Capps	miner	leaf
Noctuidae	Hydraecia micacea Esper	borer	stem
Noctuidae	Papaipema inquaesita Grote & Robinson	borer	root/stem
Noctuidae	Papaipema pterisii Bird	borer	unknown
Noctuidae	Papaipema speciosissima Grote & Robinson	borer	stem
Noctuidae	Papaipema stenocelis Dyar	borer	stem/root
Noctuidae	Pseudobryomima fallax Hampson	miner	leaf
Noctuidae	Pseudobryomima muscosa Hampson	miner	leaf
Tineidae	Psychoides filicivora Meyrick	miner	leaf
Tineidae	Psychoides gosari Kim & Bae	miner	leaf
Tineidae	Psychoides phaedrospora Meyrick	miner	leaf
Tineidae	Psychoides verhuella Bruand	miner	leaf
Tortricidae	Apoctena taipana Felder & Rogenhofer	miner	leaf
Tortricidae	Celypha tiedemanniana Zeller	borer	stem
Tortricidae	Philocryptica polypodii Watt	miner	leaf
Cosmopterigidae	Hyposmocoma (Euperissus) ekaha Swezey	miner	leaf
Cosmopterigidae	Hyposmocoma (Euperissus) trivitella Swezey	miner	leaf
Gelechiidae	Monochroa harrisonella Busck	borer	stem
Gelechiidae	Paltodora cytisella Curtis	miner	stem
Hepialidae	Endoclita excrescens Butler	boere	stem
Hepialidae	Triodia sylvina Linnaeus	boere	stem
Psychidae	Apterona helicoidella Vallot	miner	leaf
Blasticotomidae	Blasticotoma atra Zhelochovtsev	borer	stem
Blasticotomidae	Blasticotoma filiceti Klug	borer	stem
Blasticotomidae	Blasticotoma filiceti var. pacificus Malaise	borer	stem
Blasticotomidae	Blasticotoma nipponica Takeuchi	borer	stem
Blasticotomidae	Blasticotoma smithi Shinohara	borer	stem
Blasticotomidae	Blasticotoma warabii Togashi	borer	stem
Blasticotomidae	Bohea abrupta Maa	borer	stem
Blasticotomidae	Paremphytus ostentus Brues	borer	stem
Blasticotomidae	Runaria flavipes Takeuchi	borer	stem
Blasticotomidae	Runaria hunannica Wei in Wei & Nie	borer	stem
Blasticotomidae	Runaria punctata Wei in Wei & Nie	borer	stem
Blasticotomidae	Runaria shaanxinica Wei in Wei & Nie	borer	stem
Blasticotomidae	Runaria taiwana Shinohara	borer	stem
Tenthredinidae	Aneugmenus coronatus Klug	miner	leaf
Tenthredinidae	Heptamelus dahlbomi Thomson	borer	petiole
Tenthredinidae	Heptamelus ochroleucus Stephens	borer	stem
Buprestidae	Endelus bakerianus Obenberger	miner	leaf
Buprestidae	Neotrachys bellamyi Hespenheide	miner	leaf
Buprestidae	Neotrachys bicolor Hespenheide	miner	leaf
Buprestidae	Neotrachys bordoni Cobos	miner	leaf
Buprestidae	Neotrachys caerulea Hespenheide	miner	leaf
Buprestidae	Neotrachys concinna Fisher	miner	leaf
Buprestidae	Neotrachys cyanipennis Fisher	miner	leaf
Buprestidae	Neotrachys estebana Kerremans	miner	leaf
Buprestidae	Neotrachys fennahi Thery	miner	leaf
Buprestidae	Neotrachys gleicheniae Hespenheide	miner	leaf
Buprestidae	Neotrachys hoffmani Fisher	miner	leaf
Buprestidae	Neotrachys mariae Hespenheide	miner	leaf
Buprestidae	Neotrachys resplendens Hespenheide	miner	leaf
Buprestidae	Neotrachys segregata Waterhouse	miner	leaf
Buprestidae	Neotrachys solisi Hespenheide	miner	leaf
Chrysomelidae	Febra insularis Bryant	miner	leaf
Chrysomelidae	Febra ovata Bryant	miner	leaf
Chrysomelidae	Febra venusta Clark	miner	leaf
Chrysomelidae	Halticorcus bhaumiki Basu et Sengupta	miner	leaf
Chrysomelidae	Halticorcus hiranoi Takizawa	miner	leaf
Chrysomelidae	Halticorcus kasuga Nakane	miner	leaf
Chrysomelidae	Halticorcus platycerii Lea	miner	leaf
Chrysomelidae	Halticorcus sauteri Chen	miner	leaf
Chrysomelidae	Hippuriphila babai Chujo	borer	stem
Chrysomelidae	Hippuriphila canadensis Brown	borer	stem
Chrysomelidae	Hippuriphila catherinae Barr	borer	stem
Chrysomelidae	Hippuriphila equiseti Beller et Hatch	borer	stem
Chrysomelidae	Hippuriphila modeeri Linnaeus	borer	stem
Curculionidae	Bagous claudicans Boheman	borer	stem
Curculionidae	Bagous lutulentus Gyllenhal	borer	stem
Curculionidae	Grypus brunnirostris Fabricius	borer	unknown
Curculionidae	Grypus equiseti Fabricius	borer	stem
Curculionidae	Stenopelmus rufinasus Gyllenhal	miner	leaf
