# Supplementary material for: A preliminary world checklist of fern-mining insects
Source: Biodivers Data J. 2021 Mar 25;9:e62839. doi: 10.3897/BDJ.9.e62839 (PMC8016819; doi:10.3897/BDJ.9.e62839)
Supplement: Supplementary material 3 — The number of miners on each fern species, each fern family and each fern order [file bdj-09-e62839-s003.xlsx]

## Sheet: Fern family
fern family	Total number of fern species	the number of host fern species	the number of miner species
Aspleniaceae	855	15	14
Athyriaceae	837	4	10
Blechnaceae	259	4	7
Cyatheaceae	675	5	11
Cystopteridaceae	44	1	2
Dennstaedtiaceae	245	2	21
Dryopteridaceae	2257	19	13
Equisetaceae	39	8	21
Gleicheniaceae	151	4	6
Lycopodiaceae	503	1	1
Lygodiaceae	31	3	3
Marattiaceae	132	3	4
Nephrolepidaceae	33	3	3
Onocleaceae	5	2	8
Osmundaceae	26	3	3
Polypodiaceae	1667	18	20
Pteridaceae	1401	8	6
Salviniaceae	18	1	1
Thelypteridaceae	1236	3	1
Woodsiaceae	56	3	2
		110	157

## Sheet: Fern order
fern order	Total number of fern species	the number of host fern species	the number of miner species
Cyatheales	744	5	11
Equisetales	39	8	21
Gleicheniales	165	4	6
Lycopodiales	503	1	1
Marattiales	132	3	4
Osmundales	26	3	3
Polypodiales	9675	82	67
Salviniales	74	1	1
Schizaeales	190	3	3
		110	117

## Sheet: Fern species
Host fern	Fern family	Fern order	Miner species	Number of miners
Acrostichum aureum	Pteridaceae	Polypodiales	Febra insularis Bryant	1
Adiantum	Pteridaceae	Polypodiales	Bryophaenocladius furcatus Kieffer	1
Adiantum lunulatum	Pteridaceae	Polypodiales	Halticorcus bhaumiki Basu et Sengupta	1
Ampelopteris prolifera	Thelypteridaceae	Polypodiales	Halticorcus bhaumiki Basu et Sengupta	1
Angiopteris evecta	Marattiaceae	Marattiales	Tropicomyia sp. 2 , Febra ovata Bryant	2
Angiopteris lygodiifolia	Marattiaceae	Marattiales	Tropicomyia angioptericola Shiao	1
Aspleniaceae	Aspleniaceae	Polypodiales	Psychoides phaedrospora Meyrick	1
Asplenium	Aspleniaceae	Polypodiales	Phytoliriomyza hilarella Zetterstedt , Chirosia grossicauda Strobl ,Chirosia histricina Rondani	3
Asplenium adiantum-nigrum	Aspleniaceae	Polypodiales	Psychoides filicivora Meyrick	1
Asplenium auriculatum	Aspleniaceae	Polypodiales	Tropicomyia sp. 1	1
Asplenium ceterach	Aspleniaceae	Polypodiales	Chromatomyia dorsata Hendel , Psychoides filicivora Meyrick , Psychoides verhuella Bruand	3
Asplenium flaccidum	Aspleniaceae	Polypodiales	Phytoliriomyza flavopleura Watt	1
Asplenium nidus	Aspleniaceae	Polypodiales	Hyposmocoma (Euperissus) ekaha Swezey , Halticorcus platycerii Lea	2
Asplenium oblongifolium	Aspleniaceae	Polypodiales	Phytoliriomyza flavopleura Watt	1
Asplenium pinnatifidum	Aspleniaceae	Polypodiales	Chromatomyia dryoptericola Sasakawa , Phytoliriomyza felti Malloch	2
Asplenium rhizophyllum	Aspleniaceae	Polypodiales	Phytoliriomyza felti Malloch	1
Asplenium ruta-muraria	Aspleniaceae	Polypodiales	Chromatomyia scolopendri Robineau Desvoidy , Psychoides verhuella Bruand	2
Asplenium scolopendrium	Aspleniaceae	Polypodiales	Chromatomyia scolopendri Robineau Desvoidy , Psychoides filicivora Meyrick , Psychoides verhuella Bruand	3
Asplenium septentrionale	Aspleniaceae	Polypodiales	Chromatomyia scolopendri Robineau Desvoidy	1
Asplenium trichomanes	Aspleniaceae	Polypodiales	Psychoides filicivora Meyrick , Psychoides verhuella Bruand	2
Asplenium platyneuron	Aspleniaceae	Polypodiales	Phytoliriomyza felti Malloch	1
Athyrium alpestre	Athyriaceae	Polypodiales	Blasticotoma filiceti Klug	1
Athyrium filix-femina	Athyriaceae	Polypodiales	Chirosia cinerosa Zetterstedt , Chirosia griseifrons Séguy , Chirosia histricina Rondani , Chirosia pusillans Huckett , Blasticotoma filiceti Klug , Aneugmenus coronatus Klug , Heptamelus dahlbomi Thomson , Heptamelus ochroleucus Stephens	8
Athyrium yokoscense	Athyriaceae	Polypodiales	Psychoides gosari Kim & Bae	1
Azolla	Salviniaceae	Salviniales	Stenopelmus rufinasus Gyllenhal	1
Blechnum spicant	Blechnaceae	Polypodiales	Chirosia histricina Rondani , Heptamelus ochroleucus Stephens	2
Cheilanthes virga-aure	Pteridaceae	Polypodiales	Chromatomyia cheilanthus Garg	1
Christella dentata	Thelypteridaceae	Polypodiales	Halticorcus bhaumiki Basu et Sengupta	1
Colysis elliptica	Polypodiaceae	Polypodiales	Halticorcus sauteri Chen	1
Cyathea	Cyatheaceae	Cyatheales	Phytoliriomyza sp 2	1
Cyathea dealbata	Cyatheaceae	Cyatheales	Phytoliriomyza cyatheae Spencer , Phytoliriomyza tearohensis Spencer	2
Cyathea petiolata	Cyatheaceae	Cyatheales	Neotrachys bicolor Hespenheide	1
Cyathea smithii	Cyatheaceae	Cyatheales	Phytoliriomyza cyatheae Spencer	1
Cyatheaceae	Cyatheaceae	Cyatheales	Neotrachys bordoni Cobos , Neotrachys caerulea Hespenheide , Neotrachys concinna Fisher , Neotrachys cyanipennis Fisher , Neotrachys fennahi Thery , Neotrachys hoffmani Fisher , Neotrachys resplendens Hespenheide	7
Cyclosorus	Thelypteridaceae	Polypodiales	Halticorcus bhaumiki Basu et Sengupta	1
Cystopteris fragilis	Cystopteridaceae	Polypodiales	Chirosia histricina Rondani , Chirosia montana Pokorny	2
Dicranopteris	Gleicheniaceae	Gleicheniales	Neotrachys estebana Kerremans	1
Diplazium	Athyriaceae	Polypodiales	Phytoliriomyza diplazii Sasakawa	1
Drynaria propinqua	Polypodiaceae	Polypodiales	Halticorcus bhaumiki Basu et Sengupta	1
Dryopteris	Dryopteridaceae	Polypodiales	Chirosia griseifrons Séguy , Chirosia grossicauda Strobl , Blasticotoma filiceti Klug	3
Dryopteris aculeata	Dryopteridaceae	Polypodiales	Psychoides filicivora Meyrick	1
Dryopteris chinensis	Dryopteridaceae	Polypodiales	Psychoides gosari Kim & Bae	1
Dryopteris crassirhizoma	Dryopteridaceae	Polypodiales	Chirosia asperistilata Suwa , Psychoides gosari Kim & Bae	2
Dryopteris dilatata	Dryopteridaceae	Polypodiales	Heptamelus ochroleucus Stephens	1
Dryopteris filix-mas	Dryopteridaceae	Polypodiales	Chirosia histricina Rondani , Psychoides filicivora Meyrick , Aneugmenus coronatus Klug	3
Dryopteris lacera	Dryopteridaceae	Polypodiales	Chromatomyia dryoptericola Sasakawa	1
Dryopteris monticola	Dryopteridaceae	Polypodiales	Chirosia asperistilata Suwa	1
Dryopteris saxifraga	Dryopteridaceae	Polypodiales	Psychoides gosari Kim & Bae	1
Dryopteris setosa	Dryopteridaceae	Polypodiales	Psychoides gosari Kim & Bae	1
Elaphoglossum aemulum	Dryopteridaceae	Polypodiales	Hyposmocoma (Euperissus) trivitella Swezey	1
Elaphoglossum biolleyi	Dryopteridaceae	Polypodiales	Albusambia elaphoglossumae Solis & Davis	1
Elaphoglossum conspersum	Dryopteridaceae	Polypodiales	Albusambia elaphoglossumae Solis & Davis	1
Elaphoglossum crassifolium	Dryopteridaceae	Polypodiales	Hyposmocoma (Euperissus) trivitella Swezey	1
Elaphoglossum gorgoneum	Dryopteridaceae	Polypodiales	Hyposmocoma (Euperissus) trivitella Swezey	1
Elaphoglossum reticulatum	Dryopteridaceae	Polypodiales	Hyposmocoma (Euperissus) trivitella Swezey	1
Equisetum	Equisetaceae	Equisetales	Liriomyza nordica Spencer , Hydraecia micacea Esper , Celypha tiedemanniana Zeller , Pegomya glabra Stein , Hippuriphila babai Chujo , Hippuriphila catherinae Barr	6
Equisetum arvense	Equisetaceae	Equisetales	Liriomyza equiseti de Meijere , Liriomyza occipitalis Hendel , Liriomyza virgula Frey , Hippuriphila modeeri Linnaeus , Grypus brunnirostris Fabricius , Grypus equiseti Fabricius ,Endoclita excrescens Butler , Triodia sylvina Linnaeus , Hippuriphila canadensis Brown , Hippuriphila equiseti Beller et Hatch	10
Equisetum fluviatile	Equisetaceae	Equisetales	Liriomyza virgo Zetterstedt , Hippuriphila modeeri Linnaeus , Bagous claudicans Boheman , Bagous lutulentus Gyllenhal , Grypus brunnirostris Fabricius	5
Equisetum hyemale	Equisetaceae	Equisetales	Pegomya cedrica Huckett , Pegomya disticha Griffiths	2
Equisetum palustre	Equisetaceae	Equisetales	Liriomyza virgo Zetterstedt , Hippuriphila modeeri Linnaeus , Grypus equiseti Fabricius	3
Equisetum pratense	Equisetaceae	Equisetales	Grypus equiseti Fabricius	1
Equisetum ramosissimum	Equisetaceae	Equisetales	Grypus brunnirostris Fabricius	1
Equisetum sylvaticum	Equisetaceae	Equisetales	Grypus equiseti Fabricius	1
Gleichenia	Gleicheniaceae	Gleicheniales	Neotrachys gleicheniae Hespenheide , Neotrachys mariae Hespenheide , Neotrachys solisi Hespenheide	3
Gleichenia glauca	Gleicheniaceae	Gleicheniales	Neotrachys bellamyi Hespenheide	1
Gleicheniaceae	Gleicheniaceae	Gleicheniales	Neotrachys segregata Waterhouse	1
Histiopteris	Dennstaedtiaceae	Polypodiales	Phytoliriomyza kuscheli Spencer	1
Huperzia serrata	Lycopodiaceae	Lycopodiales	Temnosira czurhini Ozerov	1
Lemmaphyllum microphyllum	Polypodiaceae	Polypodiales	Halticorcus kasuga Nakane , Halticorcus hiranoi Takizawa	2
Lepisorus onoei	Polypodiaceae	Polypodiales	Halticorcus kasuga Nakane	1
Lepisorus thunbergianus	Polypodiaceae	Polypodiales	Chromatomyia dryoptericola Sasakawa , Chromatomyia masumiae Sasakawa , Halticorcus kasuga Nakane	3
Leptochilus ellipticus	Polypodiaceae	Polypodiales	Halticorcus sauteri Chen	1
Loxogramme salicifolia	Polypodiaceae	Polypodiales	Halticorcus hiranoi Takizawa	1
Lygodium	Lygodiaceae	Schizaeales	Siamusotima disrupta Solis	1
Lygodium flexuosum	Lygodiaceae	Schizaeales	Siamusotima aranea Solis & Yen	1
Lygodium microphyllum	Lygodiaceae	Schizaeales	Endelus bakerianus Obenberger	1
Marattia	Marattiaceae	Marattiales	Phytoliriomyza sp 1	1
Matteuccia struthiopteris	Onocleaceae	Polypodiales	Chirosia cinerosa Zetterstedt , Chirosia histricina Rondani , Chirosia pusillans Huckett , Papaipema pterisii Bird , Blasticotoma filiceti Klug , Heptamelus ochroleucus Stephens	6
Microsorum	Polypodiaceae	Polypodiales	Phytoliriomyza flavopleura Watt	1
Microsorum scolopendria	Polypodiaceae	Polypodiales	Halticorcus bhaumiki Basu et Sengupta	1
Nephrolepis	Nephrolepidaceae	Polypodiales	Tropicomyia polyphaga Spencer , Febra venusta Clark	2
Nephrolepis cordifolia	Nephrolepidaceae	Polypodiales	Halticorcus bhaumiki Basu et Sengupta	1
Nephrolepis exaltata	Nephrolepidaceae	Polypodiales	Halticorcus bhaumiki Basu et Sengupta	1
Notogrammitis billardierei	Polypodiaceae	Polypodiales	Phytoliriomyza flavopleura Watt	1
Onoclea sensibilis	Onocleaceae	Polypodiales	Chirosia gleniensis Huckett , Papaipema inquaesita Grote & Robinson	2
Osmunda claytoniana	Osmundaceae	Osmundales	Chirosia filicis Huckett	1
Osmunda regalis	Osmundaceae	Osmundales	Chirosia histricina Rondani , Papaipema speciosissima Grote & Robinson	2
Osmundastrum cinnamomeum	Osmundaceae	Osmundales	Chirosia filicis Huckett , Papaipema speciosissima Grote & Robinson	2
Parablechnum wattsii	Blechnaceae	Polypodiales	Scaptodrosophila sp.	1
Pellaea andromedifolia	Pteridaceae	Polypodiales	Pseudobryomima fallax Hampson	1
Pellaea atropurpurea	Pteridaceae	Polypodiales	Phytoliriomyza felti Malloch	1
Pellaea glabella	Pteridaceae	Polypodiales	Phytoliriomyza felti Malloch	1
Platycerium alcicorne	Polypodiaceae	Polypodiales	Halticorcus platycerii Lea	1
Pleopeltis	Polypodiaceae	Polypodiales	Tropicomyia sp. 1	1
Polypodium	Polypodiaceae	Polypodiales	Phytoliriomyza hilarella Zetterstedt , Chirosia histricina Rondani , Apterona helicoidella Vallot	3
Polypodium californicum	Polypodiaceae	Polypodiales	Pseudobryomima muscosa Hampson	1
Polypodium vulgare	Polypodiaceae	Polypodiales	Chromatomyia scolopendri Robineau Desvoidy , Heptamelus ochroleucus Stephens	2
Polystichum	Dryopteridaceae	Polypodiales	Blasticotoma filiceti Klug	1
Polystichum setiferum	Dryopteridaceae	Polypodiales	Psychoides filicivora Meyrick , Aneugmenus coronatus Klug	2
Pteridium aquilinum	Dennstaedtiaceae	Polypodiales	Phytoliriomyza clara Melander , Phytoliriomyza hilarella Zetterstedt , Phytoliriomyza pteridii Spencer , Phytoliriomyza pulchella Spencer , Chirosia albifrons Tiens , Chirosia albitarsis Zetterstedt , Chirosia cinerosa Zetterstedt , Chirosia crassiseta Stein , Chirosia flavipennis Fallen , Chirosia grossicauda Strobl , Chirosia histricina Rondani , Chirosia nigripes Bezzi , Chirosia spinosissima …	20
Pteris vittata	Pteridaceae	Polypodiales	Halticorcus bhaumiki Basu et Sengupta	1
Pyrrosia adnascens	Polypodiaceae	Polypodiales	Halticorcus bhaumiki Basu et Sengupta	1
Pyrrosia eleagnifolia	Polypodiaceae	Polypodiales	Eudonia zophoclaena Meyrick , Scoparia illota Philpott , Scoparia molifera Meyrick , Apoctena taipana Felder & Rogenhofer , Philocryptica polypodii Watt	5
Pyrrosia linearifolia	Polypodiaceae	Polypodiales	Halticorcus kasuga Nakane	1
Rumohra adiantiformis	Dryopteridaceae	Polypodiales	Undulambia polystichalis Capps	1
Sadleria	Blechnaceae	Polypodiales	Drosophila apicipuncta Hardy , Drosophila diminuens Hardy , Drosophila sadleria Bryan	3
unknown fern species 1	unknown	unknown	Blasticotoma atra Zhelochovtsev	1
unknown fern species2	unknown	unknown	Blasticotoma filiceti var. pacificus Malaise	1
unknown fern species3	unknown	unknown	Runaria shaanxinica Wei in Wei & Nie	1
unknown fern species 4	unknown	unknown	Runaria taiwana Shinohara	1
unknown fern species 5	unknown	unknown	Blasticotoma nipponica Takeuchi	1
unknown fern species 6	unknown	unknown	Blasticotoma smithi Shinohara	1
unknown fern species 7	unknown	unknown	Blasticotoma warabii Togashi	1
unknown fern species 8	unknown	unknown	Bohea abrupta Maa	1
unknown fern species 9	unknown	unknown	Paremphytus ostentus Brues	1
unknown fern species 10	unknown	unknown	Runaria flavipes Takeuchi	1
unknown fern species 11	unknown	unknown	Runaria hunannica Wei in Wei & Nie	1
unknown fern species 12	unknown	unknown	Runaria punctata Wei in Wei & Nie	1
Woodsia areolata	Woodsiaceae	Polypodiales	Chirosia gleniensis Huckett	1
Woodsia virginica	Woodsiaceae	Polypodiales	Chirosia gleniensis Huckett	1
Woodsiaceae	Woodsiaceae	Polypodiales	Phytoliriomyza felti Malloch	1
Woodwardia virginica	Blechnaceae	Polypodiales	Papaipema stenocelis Dyar	1
